# Supplementary material for: Disruption of Endochondral Ossification and Extracellular Matrix Maturation in an Ex Vivo Rat Femur Organotypic Slice Model Due to Growth Plate Injury
Source: Cells. 2023 Jun 22;12(13):1687. doi: 10.3390/cells12131687 (PMC10341345; doi:10.3390/cells12131687)
Supplement: Supplementary file 1 [file cells-12-01687-s001.zip]

Archive with 1 entries (1 files):
- cells-2408866-supplementary.pdf
